# Supplementary material for: A prospective observational study of the impact of an electronic questionnaire (ePAQ-PO) on the duration of nurse-led pre-operative assessment and patient satisfaction
Source: PLoS One. 2018 Oct 19;13(10):e0205439. doi: 10.1371/journal.pone.0205439 (PMC6195264; doi:10.1371/journal.pone.0205439)
Supplement: S1 Data — Excel spreadsheet with all raw (anonymised) data used in the study. (XLSX) [file pone.0205439.s002.xlsx]

## Sheet: Data
Pathway	included	ID	Nurse	Age	ASA	Start Time	Finish Time	Total Time	Appointment length	Examination start	Examination end	Total examination	Too long?	Communication	Well organised	Enough time	Prepared	Satisfied	Inconvenient
Standard	yes	101	1	52	1	14:32:00	14:52:00	00:20:00	20				5	1	1	1	1	1	5
Standard	yes	102	3	64	2	13:03:00	13:32:00	00:29:00	29				5	1	1	1	1	1	5
Standard	yes	103	1	20	2	13:42:00	14:18:00	00:36:00	36				5	1	1	1	1	1	5
Standard	yes	104	3	58	2	13:55:00	14:47:00	00:52:00	52				5	5	1	1	2	1	3
Standard	yes	105	3	57	2	13:10:00	13:50:00	00:40:00	40				5	1	1	1	1	1	5
Standard	yes	106	1	35	1	13:50:00	14:22:00	00:32:00	32				88	88	88	88	88	88	88
Standard	yes	107	1	62	2	10:16:00	11:10:00	00:54:00	54				3	1	1	1	1	1	5
Standard	yes	108	3	66	2	14:03:00	14:30:00	00:27:00	27				2	1	2	1	1	1	2
Standard	yes	109	3	50	2	11:10:00	11:35:00	00:25:00	25				5	1	1	1	1	1	5
Standard	yes	110	3	22	2	13:30:00	13:55:00	00:25:00	25				4	2	2	1	2	2	4
Standard	yes	111	2	45	2	09:47:00	10:25:00	00:38:00	38				3	1	1	2	2	1	3
Standard	yes	112	1	23	1	10:47:00	11:07:00	00:20:00	20				5	1	1	1	1	1	5
Standard	yes	113	1	56	2	11:30:00	12:05:00	00:35:00	35				5	1	2	1	2	1	4
Standard	yes	114	1	49	2	11:45:00	12:07:00	00:22:00	22				5	1	1	1	1	1	5
Standard	yes	115	4	63	2	11:45:00	12:15:00	00:30:00	30				1	1	1	1	1	1	5
Standard	yes	116	3	40	2	12:10:00	12:50:00	00:40:00	40				5	1	1	1	1	1	5
Standard	yes	117	4	25	2	13:30:00	14:05:00	00:35:00	35				2	1	1	1	3	3	3
Standard	yes	118	4	54	2	08:33:00	09:00:00	00:27:00	27				4	1	1	1	2	2	4
Standard	yes	119	2	51	1	08:50:00	09:15:00	00:25:00	25				88	88	88	88	88	88	88
Standard	yes	120	4	49	2	10:36:00	11:25:00	00:49:00	49				5	1	1	1	1	1	5
Standard	yes	121	1	21	2	08:15:00	08:42:00	00:27:00	27				5	1	1	2	2	2	5
Standard	yes	122	4	64	2	11:10:00	11:33:00	00:23:00	23				4	1	1	1	1	1	88
Standard	yes	123	2	38	1	10:01:00	10:24:00	00:23:00	23	10:18:00	10:21:00	00:03:00	5	1	1	1	1	1	5
Standard	yes	124	1	33	2	11:05:00	11:25:00	00:20:00	20	11:18:00	11:21:00	00:03:00	5	1	2	1	1	1	5
Standard	yes	125	1	50	2	13:07:00	13:30:00	00:23:00	23	13:21:00	13:25:00	00:04:00	4	1	1	2	2	1	5
Standard	yes	126	1	30	2	14:03:00	14:22:00	00:19:00	19	14:14:00	14:18:00	00:04:00	5	1	1	1	1	1	5
Standard	yes	127	2	59	2	09:38:00	10:10:00	00:32:00	32	10:00:00	10:05:00	00:05:00	5	1	1	1	2	1	5
Standard	yes	128	2	62	2	10:29:00	11:17:00	00:48:00	48	11:03:00	11:10:00	00:07:00	4	1	1	2	1	1	5
Standard	yes	129	4	40	2	09:39:00	10:10:00	00:31:00	31	10:00:00	10:05:00	00:05:00	5	1	1	1	1	1	5
Standard	yes	130	2	46	2	10:36:00	11:19:00	00:43:00	43	11:08:00	11:12:00	00:04:00	88	88	88	88	88	88	88
Standard	yes	131	4	38	2	10:24:00	10:37:00	00:13:00	13	10:37:00	10:40:00	00:03:00	88	88	88	88	88	88	88
Standard	yes	132	4	30	2	11:26:00	11:42:00	00:16:00	16	11:36:00	11:39:00	00:03:00	5	1	1	1	1	1	1
Standard	yes	133	4	31	2	12:14:00	12:29:00	00:15:00	15	12:22:00	12:26:00	00:04:00	5	1	1	1	1	1	5
Standard	yes	134	2	26	2	13:14:00	13:35:00	00:21:00	21	13:28:00	13:32:00	00:04:00	3	1	2	1	1	1	4
Standard	yes	135	2	67	2	14:10:00	14:46:00	00:36:00	36	14:32:00	14:38:00	00:06:00	5	1	1	1	2	1	5
Standard	yes	136	2	49	2	15:16:00	15:58:00	00:42:00	42	15:39:00	15:43:00	00:04:00	5	1	1	1	1	1	5
Standard	yes	137	3	64	2	12:24:00	12:47:00	00:23:00	23	12:39:00	12:43:00	00:04:00	4	2	2	2	2	2	4
Standard	yes	138	1	50	2	13:11:00	13:52:00	00:41:00	41	13:43:00	13:47:00	00:04:00	88	1	1	1	1	1	88
Standard	yes	139	3	43	2	14:13:00	14:38:00	00:25:00	25	14:35:00	14:37:00	00:02:00	5	1	1	1	1	1	5
Standard	yes	140	3	32	2	13:46:00	14:31:00	00:45:00	45	14:23:00	14:26:00	00:03:00	3	1	1	1	1	1	5
Standard	yes	141	3	38	2	15:18:00	15:49:00	00:31:00	31	15:37:00	15:47:00	00:10:00	5	1	1	1	1	1	5
Standard	yes	142	4	48	2	11:06:00	11:23:00	00:17:00	17	11:16:00	11:19:00	00:03:00	5	1	1	1	2	1	4
Standard	yes	143	3	49	2	14:45:00	15:15:00	00:30:00	30	15:02:00	15:07:00	00:05:00	5	1	1	1	1	1	5
ePAQ-PO	yes	201	5	32	1	10:29:00	10:41:00	00:12:00	12				4	2	2	2	3	2	4
ePAQ-PO	yes	202	5	36	1	13:27:00	13:45:00	00:18:00	18				5	4	4	5	5	5	5
ePAQ-PO	yes	203	5	28	1	14:57:00	15:05:00	00:08:00	8				5	1	1	1	1	1	5
ePAQ-PO	yes	204	5	57	1	09:53:00	10:09:00	00:16:00	16				4	1	1	1	3	1	3
ePAQ-PO	yes	205	5	59	2	10:18:00	10:35:00	00:17:00	17				5	1	1	1	1	1	5
ePAQ-PO	yes	206	5	52	2	12:40:00	13:04:00	00:24:00	24				2	1	1	1	1	1	3
ePAQ-PO	yes	207	5	29	1	15:00:00	15:11:00	00:11:00	11				2	1	1	1	1	1	4
ePAQ-PO	yes	208	5	26	2	15:50:00	16:03:00	00:13:00	13				4	2	2	2	2	2	4
ePAQ-PO	yes	209	5	55	1	16:32:00	16:41:00	00:09:00	9				3	2	2	2	2	2	5
ePAQ-PO	yes	210	5	28	1	10:54:00	11:05:00	00:11:00	11				4	1	1	1	1	1	5
ePAQ-PO	yes	211	5	47	2	14:09:00	14:19:00	00:10:00	10				1	1	5	2	1	1	1
ePAQ-PO	yes	212	5	45	1	15:32:00	15:45:00	00:13:00	13				1	1	1	1	2	1	3
ePAQ-PO	yes	213	5	49	2	16:14:00	16:26:00	00:12:00	12				5	1	1	1	1	1	4
ePAQ-PO	yes	214	6	62	1	09:25:00	09:35:00	00:10:00	10				4	1	1	2	2	2	5
ePAQ-PO	yes	215	6	62	2	10:23:00	10:32:00	00:09:00	9				5	1	1	1	2	2	5
ePAQ-PO	yes	216	6	42	2	11:01:00	11:06:00	00:05:00	5				5	1	1	1	1	1	5
ePAQ-PO	yes	217	6	43	2	14:31:00	14:41:00	00:10:00	10				4	1	1	1	1	2	5
ePAQ-PO	yes	218	6	41	2	16:00:00	16:12:00	00:12:00	12				5	1	1	1	1	1	5
ePAQ-PO	yes	219	5	43	2	13:14:00	13:36:00	00:22:00	22				3	1	2	2	1	2	3
ePAQ-PO	yes	220	6	26	2	13:52:00	14:03:00	00:11:00	11				3	1	1	1	1	1	5
ePAQ-PO	yes	221	6	29	2	14:09:00	14:22:00	00:13:00	13				2	1	1	2	3	3	2
ePAQ-PO	yes	222	5	23	1	14:30:00	14:50:00	00:20:00	20				1	1	1	1	1	2	2
ePAQ-PO	yes	223	5	24	1	15:15:00	15:29:00	00:14:00	14				2	1	1	1	1	1	1
ePAQ-PO	yes	224	5	53	1	09:43:00	10:05:00	00:22:00	22				3	2	2	1	2	2	4
ePAQ-PO	yes	225	5	39	2	10:35:00	10:50:00	00:15:00	15				88	88	88	88	88	88	88
ePAQ-PO	yes	226	5	31	1	11:26:00	11:35:00	00:09:00	9				4	1	1	1	1	1	4
ePAQ-PO	yes	227	5	38	1	13:50:00	14:35:00	00:45:00	45				3	1	1	1	1	1	5
ePAQ-PO	yes	228	6	28	2	09:55:00	10:00:00	00:05:00	5				3	1	1	1	1	1	5
ePAQ-PO	yes	229	5	48	2	10:16:00	10:30:00	00:14:00	14				5	1	1	1	1	1	5
ePAQ-PO	yes	230	5	45	2	11:22:00	11:43:00	00:21:00	21				4	2	2	1	2	1	4
ePAQ-PO	yes	231	6	52	2	13:35:00	13:43:00	00:08:00	8				5	1	1	1	1	1	5
ePAQ-PO	yes	232	5	62	1	14:43:00	15:02:00	00:19:00	19				4	1	1	1	2	2	5
ePAQ-PO	yes	233	6	32	2	15:05:00	15:14:00	00:09:00	9				3	2	1	1	2	1	3
ePAQ-PO	yes	234	6	49	2	10:28:00	10:36:00	00:08:00	8				5	1	1	1	1	1	5
ePAQ-PO	yes	235	6	56	2	12:00:00	12:09:00	00:09:00	9				4	2	1	2	2	2	5
ePAQ-PO	yes	236	6	53	2	11:20:00	11:26:00	00:06:00	6				5	1	1	1	2	2	4
ePAQ-PO	yes	237	5	32	2	13:18:00	13:45:00	00:27:00	27				1	2	3	2	1	2	3
ePAQ-PO	yes	238	6	48	1	13:35:00	13:43:00	00:08:00	8				4	1	1	1	1	1	5
ePAQ-PO	yes	239	5	40	2	13:23:00	13:35:00	00:12:00	12				88	88	88	88	88	88	88
ePAQ-PO	yes	240	5	30	2	09:58:00	10:15:00	00:17:00	17				4	5	5	4	4	4	4
ePAQ-PO	yes	241	5	54	2	09:10:00	09:25:00	00:15:00	15				3	1	1	1	1	1	5
ePAQ-PO	yes	242	5	33	2	11:32:00	12:10:00	00:38:00	38				1	1	1	1	1	1	5
ePAQ-PO	yes	243	5	28	1	10:04:00	10:18:00	00:14:00	14				5	1	1	1	1	1	5
Standard	no	T32	2	84	2	13:32:00	14:42:00	01:10:00	70				5	1	1	1	1	1	5
Standard	no	T49	3	69	2	09:10:00	09:25:00	00:15:00	15				5	1	1	1	1	1	5
Standard	no	T50	4	69	2	09:25:00	09:50:00	00:25:00	25				5	1	1	1	1	1	5
Standard	no	T52	3	78	2	10:25:00	10:50:00	00:25:00	25				3	1	1	1	1	1	5
Standard	no	T60	4	69	1	13:35:00	14:10:00	00:35:00	35				3	1	1	1	1	1	5
Standard	no	T64	1	70	2	09:45:00	10:20:00	00:35:00	35				5	1	1	1	1	1	5
Standard	no	T83	4	80	2	10:45:00	11:17:00	00:32:00	32				5	1	1	1	1	1	5
Standard	no	T106	4	85	2	08:30:00	09:15:00	00:45:00	45				5	1	1	1	1	1	5
Standard	no	T118	2	72	2	11:43:00	12:35:00	00:52:00	52	12:15:00	12:20:00	00:05:00	5	1	1	1	1	1	5
ePAQ-PO	no	T2	5	17	1	13:00:00	13:12:00	12	00:12:00				5	1	1	1	1	1	5
ePAQ-PO	no	T55	5	22	1	10:42:00	10:58:00	16	00:16:00				88	88	88	88	88	88	88
ePAQ-PO	no	T56	6	17	2	13:24:00	13:29:00	5	00:05:00				5	1	1	1	1	1	5
ePAQ-PO	no	T69	6	21	1	11:43:00	11:50:00	7	00:07:00				4	1	1	1	1	1	5
ePAQ-PO	no	T76	6	17	1	09:52:00	09:58:00	6	00:06:00				5	1	1	1	1	1	5
ePAQ-PO	no	T80	5	18	1	11:03:00	11:15:00	12	00:12:00				88	88	88	88	88	88	88
ePAQ-PO	no	T85	5	21	1	11:34:00	11:46:00	12	00:12:00				4	1	1	1	3	2	2
ePAQ-PO	no	T96	5	20	1	09:30:00	09:48:00	18	00:18:00				3	1	1	2	1	1	3
													88 = no response
